# Supplementary material for: Preoperative nutritional evaluation of prostate cancer patients undergoing laparoscopic radical prostatectomy
Source: PLoS One. 2022 Feb 2;17(2):e0262630. doi: 10.1371/journal.pone.0262630 (PMC8809613; doi:10.1371/journal.pone.0262630)
Supplement: S1 Table — (XLSX) [file pone.0262630.s001.xlsx]

## Sheet: S1 Table��7.22�޸İ棩
Number	Sex	Age	hospitalStay	PostoperativeHospitalStay	HospitalizationCosts	Height	Weight	BMI	preoperationALB	GNRI	Operation	OperationDuration	IntraoperativeBloodLoss	IntraoperativeBloodTransfusion	VAR00001	PACU	preoperationWBC	WBCpost1	WBCpost3	WBCpost7	prepreoperationHGB	HGBpost1	HGBpost3	HGBpost7	preoperationALB_A	ALBpsot1	ALBpsot3	ALBpsot7	PSA	VAR00002	PostoperativeFeedingTime	durationofIndwellingCatheter	durationofindwellingdrainagetube	Volumeofindwellingdrainagetube	DurationOfAntibiotic	UrinaryIncontinence	UrethrorectalFistula	UreteralInjury	CardiovascularAccident	IncompleteIleus	InfectionMode	Infection	Hemorrhage	IncisionComplications	TotalComplications	Complications	CDCS	CDCSab	GNRI01
1	Male	65	11	8	35832.5	155	65	27.1	42.9	105.6	LRP	280	100	0	1	3	7.11	10.07	9.61	#NULL!	138	100	99	108	42.9	35	35	#NULL!	0.032	1	1	25	5	500	7	0	0	0	0	0		0	0	0	0	0	0	b	1
5	Male	68	19	10	40352.5	150	45	20	43	101.5	LRP	195	100	0	1	3	5.24	6.75	8.89	6.91	132	77	83	82	43	33.3	38	#NULL!	39.87	1	1	33	7	370	10	0	0	0	0	0		0	0	0	0	0	0	b	1
6	Male	65	12	6	32343.5	160	75	29.3	41.7	103.8	LRP	300	400	0	1	3.5	5.03	13.23	#NULL!	6.27	122	120	#NULL!	#NULL!	41.7	#NULL!	#NULL!	#NULL!	0.022	1	1	21	3	170	2	0	0	0	0	0		0	0	0	0	0	0	b	1
7	Male	74	14	8	37176.5	165	65	23.9	38.4	98.9	LRP	160	100	0	1	3	6.29	10.68	7.33	#NULL!	132	126	123	#NULL!	38.4	35.6	36.9	#NULL!	14.54	1	3	20	5	410	6	0	0	0	0	0		0	0	0	0	0	0	b	1
9	Male	76	20	9	36252.3	175	60	19.6	42.2	99.2	LRP	180	250	0	1	3	7.54	12.86	#NULL!	5.12	138	112	#NULL!	90	42.2	#NULL!	28.7	28.7	18.56	1	3	25	6	250	10	0	0	0	0	0		0	0	0	0	0	0	b	1
10	Male	75	13	7	33392.6	170	78	27	44	107.2	LRP	300	400	0	1	0	6.93	11.9	9.27	5.09	154	124	117	#NULL!	44	#NULL!	#NULL!	#NULL!	0.132	1	1	22	8	630	7	0	0	0	0	0		0	0	0	0	0	0	b	1
12	Male	76	15	6	41963.3	155	60	25	42	104.2	LRP	180	300	0	1	4	6.8	10.37	#NULL!	3.99	125	103	#NULL!	#NULL!	42	33.3	33.3	#NULL!	27.54	1	1	21	5	90	7	0	0	0	0	0		0	0	0	0	0	0	b	1
15	Male	71	10	6	31268	165	63	23.1	41.6	103.6	LRP	180	400	0	1	2	6.36	13.76	#NULL!	#NULL!	141	112	#NULL!	110	41.6	#NULL!	#NULL!	#NULL!	1.51	1	2	21	5	250	7	0	0	0	0	0		0	0	0	0	0	0	b	1
17	Male	74	11	9	33822	160	69	27	40.2	101.6	LRP	188	200	0	1	3	5.04	6.57	7.5	8	134	110	117	112	40.2	32.6	32.6	37.1	12.12	1	1	31	4	80	8	0	0	0	0	0		0	0	0	0	0	0	b	1
18	Male	74	14	9	41835.3	167	65	23.3	49.4	115.3	LRP	265	200	0	1	0	4.83	11.52	#NULL!	#NULL!	141	109	#NULL!	#NULL!	49.4	#NULL!	#NULL!	#NULL!	0.013	1	3	20	10	170	10	0	0	0	0	0		0	0	0	0	0	0	b	1
27	Male	66	8	7	32833.8	159	62.5	24.7	50.1	116	LRP	240	50	0	1	2	7.41	#NULL!	#NULL!	9.04	156	#NULL!	#NULL!	#NULL!	50.1	#NULL!	#NULL!	#NULL!	0.013	1	1	14	4	60	7	0	0	0	0	0		0	0	0	0	0	0	b	1
30	Male	66	15	7	37139.9	168	57	20.2	46.1	106	LRP	240	250	0	1	2	4.3	8.06	10.81	#NULL!	124	98	103	#NULL!	46.1	#NULL!	#NULL!	#NULL!	56.88	1	1	8	7	300	3	0	0	0	0	0		0	0	0	0	0	0	b	1
37	Male	78	15	8	36764.6	160	70	27.3	40.5	102	LRP	240	200	0	1	2	4.6	6.83	5.03	#NULL!	163	137	135	134	40.5	#NULL!	#NULL!	#NULL!	0.74	1	1	15	4	250	3	0	0	0	0	0		0	0	0	0	0	0	b	1
39	Male	67	16	8	35342.5	160	75	29.3	39.7	100.8	LRP	240	700	0	1	3	4.44	10.3	5.89	7.65	144	112	103	#NULL!	39.7	#NULL!	36.2	#NULL!	9.2	1	2	38	4	160	6	0	0	0	0	0		0	0	0	0	0	0	b	1
40	Male	65	21	9	37079.9	170	74	25.6	41.2	103	LRP	300	350	0	1	3	6.74	16.02	#NULL!	#NULL!	162	146	#NULL!	127	41.2	39.6	39.6	#NULL!	12.96	1	3	23	5	120	7	0	0	0	0	0		0	0	0	0	0	0	b	1
42	Male	70	20	8	40506	169	65	22.8	45.7	109.7	LRP	240	400	0	1	3	8.89	9.75	6.28	#NULL!	123	96	92	#NULL!	45.7	#NULL!	#NULL!	#NULL!	44.27	1	1	29	14	500	8	0	0	0	0	0		0	0	0	0	0	0	b	1
54	Male	72	27	7	47700.2	164	70	26	43.3	106	LRP	395	1100	300	1	2	6.6	18.54	6.68	#NULL!	127	105	93	#NULL!	43.3	33.3	35.5	#NULL!	34.1	1	1	24	6	180	5	0	0	0	0	0		0	0	0	0	0	0	b	1
58	Male	72	13	8	34991.7	156	65	26.7	44.5	108	LRP	240	200	0	1	2	6.51	8.94	#NULL!	7.86	159	134	#NULL!	#NULL!	44.5	34.7	34.7	#NULL!	14.3	1	1	22	7	200	8	0	0	0	0	0		0	0	0	0	0	0	b	1
61	Male	75	12	7	40340.6	165	65	23.9	43.3	106.2	LRP	215	150	0	1	3	5.33	14.48	9.64	8.5	114	101	105	#NULL!	43.3	#NULL!	#NULL!	#NULL!	49.56	1	1	14	7	340	7	0	0	0	0	0		0	0	0	0	0	0	b	1
62	Male	78	13	9	23071.9	162	69	26.3	44.9	108.6	LRP	245	350	0	1	3	4.24	5.87	#NULL!	5.3	143	121	#NULL!	#NULL!	44.9	32.4	32.4	#NULL!	14	1	3	17	5	300	5	0	0	0	0	0		0	0	0	0	0	0	b	1
68	Male	73	28	13	33283	168	62	22	39.7	99.8	LRP	372	1200	450	1	0	5.22	12.64	17.76	#NULL!	133	101	123	110	39.7	#NULL!	38.4	38.4	26	1	2	44	10	400	10	0	0	0	0	0		0	0	0	0	0	0	b	1
73	Male	73	18	14	47183.4	176	77.5	25	40.4	102	LRP	240	100	0	1	3	5.77	12.17	#NULL!	#NULL!	140	134	121	114	40.4	#NULL!	37.2	#NULL!	34.7	1	3	13	6	300	14	0	0	0	0	0		0	0	0	0	0	0	b	1
74	Male	70	17	10	33175.8	160	72	28	41.5	103.5	LRP	180	100	0	1	2	5.46	11.42	#NULL!	#NULL!	144	126	#NULL!	131	41.5	#NULL!	34.5	#NULL!	21.3	1	1	28	7	300	8	0	0	0	0	0		0	0	0	0	0	0	b	1
75	Male	67	29	8	39737.1	166	66	24	42.2	104.5	LRP	150	100	0	1	2	5.34	6.68	#NULL!	#NULL!	140	128	#NULL!	#NULL!	42.2	#NULL!	#NULL!	#NULL!	32.1	1	1	36	8	200	1	0	0	0	0	0		0	0	0	0	0	0	b	1
76	Male	71	29	19	39374.7	165	70	25.7	44.5	108	LRP	180	200	0	1	2	8.04	11.1	#NULL!	#NULL!	138	114	#NULL!	#NULL!	44.5	#NULL!	37	#NULL!	30.2	1	1	38	18	500	5	0	0	0	0	0		0	0	0	0	0	0	b	1
79	Male	69	24	8	41328.5	160	57	22.3	43.6	106.2	LRP	240	200	0	1	3	8.33	11.94	#NULL!	#NULL!	134	102	108	#NULL!	42.6	#NULL!	#NULL!	#NULL!	11.94	1	1	22	2	50	7	0	0	0	0	0		0	0	0	0	0	0	b	1
80	Male	74	19	11	38348	170	63	21.8	43.6	105.3	LRP	260	200	0	1	3	9.24	10.63	#NULL!	#NULL!	131	113	#NULL!	#NULL!	43.6	#NULL!	#NULL!	#NULL!	21	1	1	31	8	200	10	0	0	0	0	0		0	0	0	0	0	0	b	1
81	Male	67	12	5	38275.3	170	75	26	42.6	105.1	LRP	135	300	0	1	2	4.06	6.72	#NULL!	#NULL!	115	113	#NULL!	#NULL!	42.6	#NULL!	#NULL!	#NULL!	16.14	1	2	30	3	130	4	0	0	0	0	0		0	0	0	0	0	0	b	1
82	Male	77	21	7	47921.6	160	52.5	20.5	42.6	101.5	LRP	80	100	0	1	2	4.21	7.24	#NULL!	#NULL!	121	107	#NULL!	#NULL!	42.6	#NULL!	40.4	#NULL!	19.3	1	1	30	6	150	6	0	0	0	0	0		0	0	0	0	0	0	b	1
84	Male	70	13	11	40466.4	169	72	25.3	44.7	108.3	LRP	180	300	0	1	2	3.88	7.08	#NULL!	#NULL!	121	112	#NULL!	#NULL!	44.7	#NULL!	39.3	#NULL!	1.47	1	1	28	7	90	2	0	0	0	0	0		0	0	0	0	0	0	b	1
94	Male	68	26	6	41933.4	160	44	17.2	45.9	100.2	LRP	300	650	0	1	3	6.04	13.05	#NULL!	#NULL!	132	112	#NULL!	#NULL!	45.9	#NULL!	35.5	#NULL!	11	1	2	20	5	350	6	0	0	0	0	0		0	0	0	0	0	0	b	1
31	Male	83	13	6	38159.7	153	61	26.1	36.9	96.6	LRP	270	200	0	0	3	4.22	8.77	#NULL!	8.13	138	135	#NULL!	124	36.9	#NULL!	#NULL!	35.4	48.2	0	7	15	6	220	3	0	0	0	0	0		0	0	0	0	0	0	b	0
35	Male	76	33	11	49590.4	164	54	20.1	39.6	96	LRP	300	300	0	0	3	4.16	9.09	6.41	8.74	137	121	117	120	39.6	38.4	32.9	36	14.3	0	1	24	6	210	8	0	0	0	0	0		0	0	0	0	0	0	b	0
49	Male	69	22	8	36110	168	68	24.1	51.4	118	LRP	120	800	400	0	4	4.78	7.95	#NULL!	#NULL!	96	103	#NULL!	#NULL!	51.4	#NULL!	#NULL!	#NULL!	19.3	0	1	37	5	180	5	0	0	0	0	0		0	0	0	0	0	0	b	0
50	Male	72	22	7	38943.1	164	62	23	40.3	101.7	LRP	245	300	0	0	4	8.96	13.99	7.9	4.84	124	109	100	#NULL!	40.3	34.2	31.2	#NULL!	17	0	1	30	5	100	5	0	0	0	0	0		0	0	0	0	0	0	b	0
51	Male	69	15	11	39041	160	60	23.4	35.7	94.8	LRP	265	200	0	0	3	5.65	14.08	#NULL!	#NULL!	124	113	#NULL!	#NULL!	35.7	#NULL!	#NULL!	#NULL!	0.774	0	2	23	4	150	10	0	0	0	0	0		0	0	0	0	0	0	b	0
57	Male	65	15	7	38747.7	158	55	22	36.7	95.6	LRP	180	200	0	0	2	5.38	12.14	10.21	6.48	130	128	137	129	36.7	38.6	38.6	#NULL!	11.1	0	2	28	5	150	6	0	0	0	0	0		0	0	0	0	0	0	b	0
95	Male	76	29	17	34933	178	67	21.1	34.7	91	LRP	220	200	0	0	3	8.15	6.31	#NULL!	#NULL!	131	#NULL!	100	113	34.7	#NULL!	35.5	#NULL!	83.5	0	1	30	5	150	10	0	0	0	0	0		0	0	0	0	0	0	b	0
2	Male	74	23	17	36998	168	62.5	22.2	39.7	100.2	LRP	360	300	0	1	3	5.89	13.6	7.31	#NULL!	145	124	107	116	39.7	#NULL!	36.6	39.2	0.082	1	3	15	6	300	7	0	0	0	0	0	1（Urinary tract）	1	0	0	1	1	1	a	1
3	Male	76	11	9	32938.4	160	62	24.2	43.1	105.9	LRP	210	200	0	1	3	5.23	9.71	7.17	#NULL!	134	126	121	106	43.1	#NULL!	#NULL!	#NULL!	6.73	1	4	11	5	100	9	0	0	0	0	1		0	0	0	1	1	2	a	1
4	Male	68	25	14	44637.9	177	76	24.3	41.4	106.7	LRP	280	250	0	1	3	6.55	12.91	10.11	#NULL!	158	149	128	124	41.4	43.6	34.9	35.9	25.66	1	9	25	10	150	7	0	0	0	0	1		0	0	0	1	1	2	a	1
11	Male	68	12	7	35740	155	54	22.5	41.8	104	LRP	240	200	0	1	3	6.55	12.5	14.79	#NULL!	133	123	121	#NULL!	41.8	#NULL!	#NULL!	#NULL!	10.72	1	4	10	6	610	8	0	0	0	0	0	1（Urinary tract）	1	0	0	1	1	1	a	1
16	Male	77	24	8	40535.5	170	64	22.1	39	99.1	LRP	180	50	0	1	2	4.34	8.79	#NULL!	#NULL!	119	102	#NULL!	101	39	#NULL!	#NULL!	#NULL!	15.86	1	1	31	6	300	7	0	0	0	0	0		0	0	1	1	1	1	a	1
19	Male	76	12	7	36047.3	170	70	24.2	39.4	100.4	LRP	300	400	0	1	0	6.47	11.8	7.81	#NULL!	146	128	128	#NULL!	39.4	#NULL!	37.5	#NULL!	26.22	1	3	14	4	170	7	1	0	0	0	0		0	0	0	1	1	1	a	1
20	Male	72	31	10	35115.4	163	71	26.7	39.6	100.7	LRP	205	150	0	1	0	6.2	14.18	#NULL!	5.84	135	121	#NULL!	120	39.6	#NULL!	#NULL!	#NULL!	9.12	1	1	31	5	90	9	0	0	0	0	0	1（respiratory tract）	1	0	0	1	1	1	a	1
21	Male	67	18	7	44678.6	170	90	31.1	45.7	109.8	LRP	300	200	0	1	0	6.15	13.64	8.55	5.03	130	134	127	124	45.7	#NULL!	39.1	38	50.9	1	2	21	8	480	10	0	0	0	0	0		0	0	1	1	1	1	a	1
22	Male	67	9	6	37365.3	170	65	22.5	43.1	105.9	LRP	300	200	0	1	0	7.14	9.89	#NULL!	#NULL!	146	106	#NULL!	107	43.1	#NULL!	#NULL!	#NULL!	7.78	1	1	28	5	150	7	0	0	0	0	0	1（respiratory tract）	1	0	0	1	1	1	a	1
25	Male	72	20	9	44576	158	55	22	38.7	98.6	LRP	480	800	0	1	4	4.38	11.24	5.74	6.39	146	114	114	#NULL!	38.7	#NULL!	#NULL!	#NULL!	76.68	1	2	24	8	640	2	0	0	0	0	0	1（abdominal cavity）	1	0	0	1	1	1	a	1
28	Male	73	12	10	36885.2	170	76	26.3	46	110	LRP	240	200	0	1	2	3.62	7.95	6.84	#NULL!	143	117	105	#NULL!	46	40.9	37.8	39.7	12.15	1	1	25	6	240	9	0	0	0	0	0	1（abdominal cavity）	1	0	0	1	1	1	a	1
33	Male	74	9	8	33409.7	164	60	23.4	43	105.4	LRP	150	250	0	1	3	6.79	10.31	#NULL!	#NULL!	155	134	#NULL!	#NULL!	43	#NULL!	#NULL!	#NULL!	24.81	1	1	25	8	320	5	0	0	0	0	0	1（abdominal cavity）	1	0	0	1	1	1	a	1
41	Male	76	14	5	41847	165	53	19.5	46.2	104.9	LRP	240	300	400	1	4	7.3	13.84	7.25	#NULL!	141	130	119	#NULL!	46.2	#NULL!	#NULL!	#NULL!	0.003	1	5	20	4	100	4	0	0	0	0	0	1（respiratory tract）	1	0	0	1	1	1	a	1
46	Male	78	19	16	38048	156	66	27.5	38.4	98.8	LRP	320	200	0	1	3	6.91	12.06	7.05	8.05	134	110	105	102	38.4	32.8	35.8	34.7	11	1	5	34	9	1620	7	0	0	0	0	0	1（abdominal cavity）	1	0	0	1	1	1	a	1
47	Male	75	53	38	72638.6	167	69	24.7	45	108.7	LRP	240	200	0	1	3	5.92	11.73	11.04	9.59	140	143	137	140	45	39.1	39.1	#NULL!	25.9	1	16	50	27	2530	27	0	0	0	0	1	1（abdominal cavity）	1	0	0	2	1	2	a	1
52	Male	68	45	29	64114.6	162	67	25.6	41.9	104	LRP	420	1000	800	1	5	9.96	15.2	11.92	9.92	139	106	112	119	41.9	33.5	33.5	#NULL!	64.4	1	2	30	26	2050	9	0	0	0	0	0	1（abdominal cavity）	1	0	0	1	1	1	a	1
53	Male	83	20	13	40838.4	165	67	24.6	41	102.7	LRP	235	200	0	1	4	7.76	12.64	#NULL!	#NULL!	123	108	#NULL!	#NULL!	41	#NULL!	34.3	35.4	0.035	1	2	35	4	270	9	0	0	0	0	0	1（respiratory tract）	1	0	0	1	1	1	a	1
56	Male	79	45	34	58418.2	162	60	23	40.3	101.7	LRP	274	400	400	1	4	5	14.11	10.01	3.39	129	117	84	85	40.3	31.6	32	32.8	4.1	1	4	41	21	900	21	0	0	0	0	0	1（abdominal cavity/respiratory tract）	1	0	1	2	1	2	a	1
63	Male	66	24	16	28901.4	160	64	25	45.7	109.7	LRP	245	600	0	1	2	4.89	11.05	3.81	4.15	144	109	97	96	45.7	#NULL!	#NULL!	33.6	23.13	1	1	37	11	1180	9	1	0	0	0	0	1（abdominal cavity）	1	0	1	3	1	1	a	1
64	Male	71	15	10	28760	170	65	22.5	41.1	102.9	LRP	185	100	0	1	3	5.52	10.32	10.89	6.87	135	126	124	114	41.1	#NULL!	#NULL!	#NULL!	24.5	1	2	21	4	300	5	0	0	0	0	0	1（Urinary tract）	1	0	0	1	1	1	a	1
69	Male	74	26	12	33818.7	172	72	24.3	38.6	99.2	LRP	300	300	0	1	3	4.96	8.86	7.67	8.57	137	128	118	#NULL!	38.6	#NULL!	#NULL!	#NULL!	95.6	1	5	34	6	150	1	0	0	0	0	1		0	0	0	1	1	2	a	1
70	Male	66	26	11	36549	165	65	23.9	39.6	100.7	LRP	300	600	0	1	3	4.87	16.61	9.52	5.4	141	125	104	107	39.6	#NULL!	#NULL!	#NULL!	17.2	1	2	42	6	100	11	1	0	0	0	0	1（Urinary tract）	1	0	0	2	1	1	a	1
72	Male	78	33	21	46456.7	157	60	24	45.8	109	LRP	357	300	0	1	4	5.18	10.77	6.13	4.53	137	108	106	114	45.8	#NULL!	32.6	38.8	40.8	1	2	53	8	1730	13	1	0	0	0	0	1（Urinary tract/respiratory tract）	1	0	1	3	1	2	a	1
83	Male	77	12	7	35067.9	165	64	23.5	44.6	108.1	LRP	210	200	0	1	3	4.69	13.1	#NULL!	#NULL!	155	140	#NULL!	121	44.6	#NULL!	40.3	#NULL!	14.1	1	1	21	3	150	7	0	0	0	0	0	1（abdominal cavity）	1	0	0	1	1	1	a	1
85	Male	75	24	15	42362	165	75	27.6	41.8	104	LRP	200	200	0	1	3	7	14.53	#NULL!	#NULL!	151	124	115	#NULL!	41.8	#NULL!	36.6	#NULL!	52.1	1	1	22	7	150	9	1	0	0	0	0		0	0	0	1	1	1	a	1
86	Male	67	18	7	46724	170	61	21.1	40.8	100	LRP	120	400	0	1	3	6.11	15.33	#NULL!	#NULL!	160	136	#NULL!	#NULL!	40.8	#NULL!	#NULL!	#NULL!	17.5	1	1	20	4	200	7	0	0	0	0	0	1（abdominal cavity）	1	0	0	1	1	1	a	1
87	Male	66	9	7	37808.4	170	80	27.7	43.1	105.8	LRP	180	400	0	1	3	6.07	11.31	#NULL!	#NULL!	139	123	#NULL!	#NULL!	43.1	#NULL!	#NULL!	#NULL!	3.28	1	1	14	3	310	7	1	0	0	0	0		0	0	0	1	1	1	a	1
88	Male	78	16	11	37181.3	160	65	25.4	47.4	112.3	LRP	150	200	0	1	3	6.64	8.13	#NULL!	#NULL!	141	110	#NULL!	#NULL!	47.4	#NULL!	#NULL!	#NULL!	39.02	1	1	24	15	700	11	0	0	0	0	0		0	0	0	0	0	0	b	1
89	Male	69	20	12	44361.3	174	57	18.8	45	102	LRP	270	300	0	1	3	4.79	11.23	#NULL!	#NULL!	134	100	#NULL!	85	45	#NULL!	29.4	#NULL!	29.9	1	3	20	9	200	12	0	0	0	0	0		0	0	0	0	0	0	b	1
90	Male	73	23	10	43305.3	162	49	18.7	43.7	100	LRP	120	250	0	1	3	7.16	11.53	#NULL!	#NULL!	119	96	#NULL!	81	43.7	#NULL!	39.3	#NULL!	12.1	1	5	24	8	250	10	0	0	0	0	0	1（abdominal cavity）	1	0	0	1	1	1	a	1
92	Male	69	12	4	42165.3	164	60	22.3	45	108.3	LRP	400	380	0	1	3	5.28	20.09	#NULL!	#NULL!	148	97	71	86	45	#NULL!	#NULL!	#NULL!	21.3	1	1	25	5	220	7	1	0	0	0	0	1（abdominal cavity/respiratory tract）	1	1	0	3	1	2	a	1
8	Male	66	30	14	50388.3	150	55	24.4	32.6	90.2	LRP	285	250	0	0	4	7.32	10.77	9.04	6.04	147	117	115	124	32.6	26.3	31.8	34.9	18.62	0	3	35	15	3700	19	1	0	1	1	0	1（abdominal cavity）	1	0	0	4	1	3	a	0
13	Male	79	23	19	47746.9	174	65	21.47	38.5	97.2	LRP	300	300	300	0	3	7.84	9.97	10.09	8.86	118	118	113	120	38.5	#NULL!	37.2	36.1	11.92	0	1	40	15	1900	19	1	1	0	0	0	1（respiratory tract）	1	0	0	3	1	3	a	0
14	Male	75	11	7	37763.3	170	78	27	37.1	97	LRP	330	250	400	0	3	4.11	8.78	5.08	6.7	112	106	106	#NULL!	37.1	#NULL!	38.4	#NULL!	0.003	0	2	22	7	1300	7	1	0	0	0	0		0	0	0	1	1	1	a	0
23	Male	78	17	9	42039.9	165	45	18	43.3	95.1	LRP	240	150	0	0	2	8.37	9.79	11.76	6.38	127	109	107	106	43.3	#NULL!	#NULL!	#NULL!	8.94	0	1	34	10	1450	15	1	0	0	0	0	1（respiratory tract）	1	0	0	2	1	2	a	0
24	Male	65	23	7	40887	158	47	18.8	38.9	93	LRP	300	200	0	0	2	5.32	13.67	6.46	6.17	131	127	117	#NULL!	38.9	#NULL!	#NULL!	#NULL!	3.83	0	5	16	8	50	6	1	0	0	0	0		0	0	0	1	1	1	a	0
26	Male	77	23	10	49427.5	153	47	20.1	35	89.6	LRP	240	400	200	0	3	3.19	8.91	8.69	#NULL!	109	109	103	#NULL!	35	31.7	35.4	#NULL!	0.02	0	3	24	8	1250	10	0	0	0	0	0	1（respiratory tract）	1	0	0	1	1	1	a	0
29	Male	71	10	7	35050.1	169	64	22.4	35.6	94.5	LRP	360	200	0	0	3	5.98	#NULL!	#NULL!	#NULL!	129	#NULL!	#NULL!	#NULL!	35.6	#NULL!	#NULL!	#NULL!	49.48	0	2	21	5	190	7	1	0	0	0	0	1（Urinary tract）	1	0	0	2	1	1	a	0
32	Male	77	11	6	36289.2	160	54	21.1	37.9	95.6	LRP	150	50	0	0	3	5.44	11.6	8.21	7.54	132	116	113	105	37.9	#NULL!	32.9	30.6	7.34	0	1	28	6	150	7	1	0	0	0	0		0	0	0	1	1	1	a	0
34	Male	66	19	10	44705.7	175	60	19.6	41.3	97.8	LRP	195	250	0	0	2	4.49	#NULL!	7.11	#NULL!	108	#NULL!	93	91	41.3	#NULL!	36.4	37.2	0.099	0	1	31	9	400	9	0	0	0	0	0		0	0	1	1	1	1	a	0
36	Male	66	28	15	44698	160	55	21.5	37.1	95	LRP	180	200	0	0	3	5.2	8.33	#NULL!	#NULL!	123	110	#NULL!	#NULL!	37.1	#NULL!	#NULL!	#NULL!	8.3	0	2	36	4	280	15	1	0	0	0	0	1（abdominal cavity）	1	0	0	2	1	1	a	0
38	Male	75	11	7	32626.8	165	55	20.2	37.3	93	LRP	180	300	0	0	2	8.9	14.89	#NULL!	7.62	139	141	#NULL!	#NULL!	37.3	#NULL!	#NULL!	#NULL!	4.8	0	1	28	4	200	3	1	0	0	0	0		0	0	0	1	1	1	a	0
43	Male	82	37	20	59364	167	73	26.2	36.3	95.8	LRP	410	700	0	0	4	6.65	8.35	8.91	#NULL!	114	102	103	105	36.3	#NULL!	33	#NULL!	19.7	0	2	20	12	330	14	0	0	0	0	0	1（abdominal cavity）	1	0	1	2	1	1	a	0
44	Male	83	24	11	48512.3	155	50	20.8	37.5	94	LRP	352	300	0	0	3	3.69	9.43	5.42	8.89	119	108	92	95	37.5	30	35.7	37.8	33.9	0	2	30	11	4300	12	0	0	0	1	0	1（abdominal cavity/respiratory tract）	1	0	1	3	1	3	a	0
45	Male	69	15	6	37086.6	160	46	18	38.8	91.2	LRP	240	400	400	0	4	4.11	8.02	#NULL!	5.55	115	96	#NULL!	#NULL!	38.8	#NULL!	#NULL!	#NULL!	5.27	0	1	21	5	110	6	1	0	0	0	0		0	0	0	1	1	1	a	0
48	Male	75	34	11	55510	155	50	20.8	39.1	97	LRP	420	1500	0	0	4	3.69	7.47	6.51	7.29	131	99	94	#NULL!	39.1	33.1	37.3	#NULL!	17	0	2	41	10	400	11	0	0	0	0	0		0	0	1	1	1	1	a	0
55	Male	77	17	11	40141.5	168	68	24.1	36.6	96	LRP	260	300	0	0	2	5.8	9.55	5.96	#NULL!	134	98	88	#NULL!	36.6	28.6	40.3	#NULL!	65.5	0	1	32	22	1400	11	1	0	0	0	0	1（abdominal cavity）	1	0	0	2	1	1	a	0
59	Male	70	38	21	71907.1	162	56	21.4	35.7	92.7	LRP	305	600	0	0	4	4.38	12.15	6.4	7.05	107	84	72	70	35.7	29.2	35.9	36.5	40	0	4	45	20	1250	8	0	0	0	0	1		0	1	0	2	1	2	a	0
60	Male	80	52	38	63214.9	168	62.5	22.1	38.2	97.9	LRP	300	1000	1100	0	5	5.81	10.49	12.1	7.7	125	86	79	82	38.2	30.2	36.5	39.2	4.01	0	1	30	20	2500	13	0	0	0	0	0	1（respiratory tract）	1	0	1	2	1	2	a	0
65	Male	75	36	22	33999	165	61	22.4	35.6	94.5	LRP	290	1000	400	0	3	4.86	10.3	10.41	10.11	138	100	83	95	35.6	#NULL!	#NULL!	#NULL!	20.6	0	2	42	40	600	6	1	0	0	0	0	1（abdominal cavity）	1	1	0	3	1	2	a	0
66	Male	79	27	12	47321	170	60	20.8	36	92	LRP	330	1000	0	0	3	4.72	12.76	9.96	#NULL!	107	110	99	96	36	31	31.7	36.8	109	0	2	26	8	350	12	0	0	0	0	0	1（respiratory tract）	1	0	0	1	1	2	a	0
67	Male	75	22	11	34371.2	155	46	19.1	39.5	96	LRP	330	400	0	0	3	7.25	12.54	9.55	8.89	135	109	116	118	39.5	29.1	30.5	43.2	48	0	2	32	6	250	11	0	0	0	0	0	1（respiratory tract）	1	0	0	1	1	1	a	0
71	Male	79	31	14	44981.2	170	60	20.8	36	92	LRP	365	400	0	0	4	5.39	16.73	13.68	12.2	126	112	95	89	36	29.6	34.9	36.5	38.3	0	1	35	23	1700	13	1	0	0	0	0	1（respiratory tract）	1	0	0	2	1	2	a	0
77	Male	74	11	7	33732.4	165	55	20.2	36.7	92.1	LRP	195	200	0	0	3	4.7	10.07	#NULL!	#NULL!	125	113	#NULL!	#NULL!	36.7	#NULL!	33.1	#NULL!	48.2	0	1	28	5	180	7	1	0	0	0	0	1（abdominal cavity）	1	0	0	2	1	1	a	0
78	Male	68	25	7	44898.1	168	60	21.3	38.4	95.4	LRP	195	400	0	0	2	5.28	8.07	#NULL!	#NULL!	132	115	107	#NULL!	38.4	#NULL!	#NULL!	#NULL!	15.97	0	2	21	7	420	4	1	0	0	0	0	1（abdominal cavity）	1	0	0	2	1	1	a	0
91	Male	71	24	17	86141.6	160	52.5	20.5	31	84.2	LRP	240	200	0	0	3	4.08	15.61	#NULL!	#NULL!	92	79	81	88	31	#NULL!	25	#NULL!	19	0	9	35	20	1060	17	1	1	0	0	1	1（respiratory tract）	1	0	1	5	1	3	a	0
93	Male	75	21	13	31120.6	160	53	20.7	38	95	LRP	300	300	0	0	3	#NULL!	12.95	#NULL!	#NULL!	123	112	103	#NULL!	38	#NULL!	#NULL!	#NULL!	30	0	2	27	9	280	9	0	0	0	0	0	1（abdominal cavity）	1	0	1	2	1	1	a	0
96	Male	65	27	12	38745.1	170	80	27.7	38.2	98	LRP	270	300	0	0	4	8.47	15.06	#NULL!	#NULL!	143	137	126	#NULL!	38.2	#NULL!	#NULL!	#NULL!	0.026	0	1	26	7	110	6	0	0	0	0	0	1（respiratory tract）	1	0	1	2	1	1	a	0
[truncated: 1 more columns]
